# Supplementary material for: Genome Information of Methylobacterium oryzae, a Plant-Probiotic Methylotroph in the Phyllosphere
Source: PLoS One. 2014 Sep 11;9(9):e106704. doi: 10.1371/journal.pone.0106704 (PMC4161386; doi:10.1371/journal.pone.0106704)
Supplement: Table S2 — Methylotrophy islands of Methylobacterium oryzae CBMB20. (XLSX) [file pone.0106704.s006.xlsx]

## Sheet: Table S2
Table S2. Methylotrophy islands of Methylobacterium oryzae CBMB20.
Cluster	Start	End	Locus_tag	Gene	Product
	31841	32683	MOC_0033	fdhD	Formate dehydrogenase accessory protein FdhD
	127852	129171	MOC_0129	gck	Hydroxypyruvate reductase/D-glycerate 2-kinase
1	612543	612944	MOC_0613	sdhC	Succinate dehydrogenase, cytochrome b556 subunit
	612955	613374	MOC_0614	sdhD	Succinate dehydrogenase, hydrophobic membrane anchor protein
	613407	615224	MOC_0615	sdhA	Succinate dehydrogenase, flavoprotein subunit
	615308	616132	MOC_0616	sdhB	Succinate dehydrogenase, iron-sulfur subunit
2	669105	669575	MOC_0667	folK	2-amino-4-hydroxy-6-hydroxymethyldihydropteridine pyrophosphokinase
	669572	669949	MOC_0668	folB	Dihydroneopterin aldolase
	669952	670806	MOC_0669	folP	Dihydropteroate synthase
	671939	673084	MOC_0672	pqqE	Coenzyme PQQ biosynthesis protein E
	673081	674163	MOC_0673	pqqC	Coenzyme PQQ biosynthesis protein C
	674516	675415	MOC_0674	pqqB	Coenzyme PQQ biosynthesis protein B
	675762	676466	MOC_0675	mxbM	Two component winged helix family transcriptional regulator
	676463	678094	MOC_0676	mxbD	Sensor histidine kinase
	678452	679246	MOC_0678	fhcC	Formylmethanofuran dehydrogenase subunit C
	679250	680197	MOC_0679	fhcD	Formylmethanofuran-tetrahydromethanopterin N-formyltransferase
	680225	681871	MOC_0680	fhcA	Formylmethanofuran dehydrogenase subunit A
	681865	682935	MOC_0681	fhcB	Formylmethanofuran dehydrogenase subunit B
	684445	685338	MOC_0683	mtdB	Methylene-tetrahydromethanopterin dehydrogenase
	686508	687482	MOC_0685	mch	Methenyltetrahydromethanopterin cyclohydrolase
	689602	690114	MOC_0688	fae	Formaldehyde-activating enzyme
	1126828	1127790	MOC_1133	mdh	Malate dehydrogenase
	1203428	1204717	MOC_1201	eno	Phosphopyruvate hydratase/Enolase
3	1305395	1305880	MOC_1307	mxaD	MxaD gene product
	1306677	1307672	MOC_1310	fdhE	Formate dehydrogenase accessory protein FdhE
	1307676	1308398	MOC_1311	fdh3C	Formate dehydrogenase, gamma subunit
	1308599	1309534	MOC_1312	fdh3B	Formate dehydrogenase, beta subunit
	1309548	1311983	MOC_1313	fdh3A	Formate dehydrogenase, alpha subunit
	1321639	1322925	MOC_1328	ccrA	Crotonyl-CoA reductase
	1466916	1467113	MOC_1464	phaR	Polyhydroxyalkonate synthesis repressor, PhaR
	2179506	2181671	MOC_2138	mcmA	Methylmalonyl-CoA mutase, alpha subunit
	2243545	2244954	MOC_2200	pqqF	Peptidase M16 domain-containing protein
	2245061	2246356	MOC_2201	pqqG	Peptidase M16 domain-containing protein
	2882731	2883561	MOC_2836	phaE	Poly-beta-hydroxybutyrate polymerase subunit PhaE
	3134353	3136356	MOC_3116	pccA	Propionyl-CoA carboxylase alpha chain
	3227549	3229081	MOC_3201	pccB	Propionyl-CoA carboxylase beta chain
	3360759	3361331	MOC_3328	meaD	ATP-cobalamin adenosyltransferase
	3548779	3550668	MOC_3518	mcmB	Methylmalonyl-CoA mutase, beta subunit
	3875757	3876251	MOC_3861	mxaD	MxaD gene product
	3900175	3901500	MOC_3887	folC	Bifunctional folylpolyglutamate/dihydrofolate synthase
	3913020	3913694	MOC_3901	mxcE	Two component LuxR family transcriptional regulator
	3913691	3915022	MOC_3902	mxcQ	Integral membrane sensor signal transduction histidine kinase
	4000577	4001563	MOC_3993	meaB	Methylmalonyl-CoA mutase accessory protein/LAO/AO transport system ATPase
	4086010	4086957	MOC_4082	qscR	LysR family transcriptional regulator
4	4197187	4198158	MOC_4185	mcl	Malyl-CoA lyase/beta-methylmalyl-CoA lyase
	4198306	4201056	MOC_4186	ppc	Phosphoenolpyruvate carboxylase
	4201345	4202235	MOC_4188	mtkB	Malate-CoA ligase [ADP-forming] alpha chain
	4202251	4203429	MOC_4189	mtkA	Malate-CoA ligase [ADP-forming] beta chain
	4203667	4204311	MOC_4191	fch	Methenyltetrahydrofolate cyclohydrolase/Formiminotransferase-cyclodeaminase
	4204326	4205189	MOC_4192	mtdA	Methylene tetrahydromethanopterin dehydrogenase
	4205424	4206365	MOC_4193	hprA	Hydroxypyruvate reductase/Glycerate dehydrogenase
	4206469	4207800	MOC_4194	sga	Serine-glyoxylate aminotransferase/Aminotransferase class V
	4456277	4456687	MOC_4443	dmrA	Dihydrofolate reductase
	4527738	4529042	MOC_4517	glyA	Serine hydroxymethyltransferase
	4774298	4775971	MOC_4774	ftfL	Formate-tetrahydrofolate ligase
5	4846421	4847113	MOC_4849	mxaB	Two component LuxR family transcriptional regulator
	4847110	4847631	MOC_4850	mxaH	MxaH protein
	4847628	4848569	MOC_4851	mxaE	YVTN family beta-propeller repeat-containing protein
	4848578	4849132	MOC_4852	mxaD	MxaD protein
	4849135	4850202	MOC_4853	mxaL	von Willebrand factor type A
	4850199	4850831	MOC_4854	mxaK	MxaK protein
	4850828	4851874	MOC_4855	mxaC	Von Willebrand factor type A
	4851879	4852823	MOC_4856	mxaA	MxaA protein
	4852826	4853680	MOC_4857	mxaS	MxaS protein, involved in methanol oxidation
	4853677	4854681	MOC_4858	mxaR	Methanol dehydrogenase regulatory protein MxaR(MoxR)
	4854914	4855195	MOC_4859	mxaI	Methanol dehydrogenase small subunit
	4855291	4855878	MOC_4860	mxaG	Periplasmic cytochrome c(L)
	4855959	4856867	MOC_4861	mxaJ	Methanol oxidation protein MaxJ(MoxJ)
	4857040	4858923	MOC_4862	mxaF	Methanol dehydrogenase large subunit protein
	4859292	4860095	MOC_4864	mxaW	Protein of unassigned function
	5019874	5021556	MOC_5019	ibd2	Acyl-CoA dehydrogenase/isobutyryl-CoA dehydrogenase
	5139695	5140738	MOC_5123	meaC	Mesaconyl-CoA hydratase
	5143043	5143591	MOC_5126	fae	Formaldehyde activating enzyme Fae
	5179905	5180378	MOC_5160	mxaD	MxaD gene product
	5193997	5195406	MOC_5179	fumC	Fumarate hydratase, class II
	5199918	5200409	MOC_5184	dyr	Dihydrofolate reductase
	5341754	5342572	MOC_5326	folE	GTP cyclohydrolase I
	5587939	5589402	MOC_5564	fumC	Fumarate hydratase, class II
6	5704352	5704825	MOC_5698	fdh2C	NAD-dependent formate dehydrogenase gamma subunit
	5704822	5706381	MOC_5699	fdh2B	NAD-dependent formate dehydrogenase beta subunit
	5706392	5709265	MOC_5700	fdh2A	NAD-dependent formate dehydrogenase alpha subunit
	5709275	5709568	MOC_5701	fdh2D	NAD-dependent formate dehydrogenase delta subunit
	5742000	5742473	MOC_5744	croR	Crotonase/MaoC domain protein dehydratase
7	5825419	5826009	MOC_5825	phaR	Polyhydroxyalkanoate synthesis repressor PhaR
	5826335	5827519	MOC_5827	phaA	Acetyl-CoA acetyltransferase/Beta-ketothiolase
	5827634	5828362	MOC_5828	phaB	Acetoacetyl-CoA reductase
	6027457	6027612	MOC_6034	pqqA	Coenzyme PQQ biosynthesis protein A
