# Supplementary material for: Genome Information of Methylobacterium oryzae, a Plant-Probiotic Methylotroph in the Phyllosphere
Source: PLoS One. 2014 Sep 11;9(9):e106704. doi: 10.1371/journal.pone.0106704 (PMC4161386; doi:10.1371/journal.pone.0106704)
Supplement: Table S3 — Average nucleotide identity based on BLAST between the strains within the genome-sequenced Methylobacterium. (XLSX) [file pone.0106704.s007.xlsx]

## Sheet: Table S3
Table S3. Average nucleotide identity based on BLAST between the strains within the genome-sequenced Methylobacterium.
ANIb
	CBMB20	JCM2831	ORS2060	4-46	AM1	CM4	DM4	PA1	BJ001
CBMB20	-	89.63	75.34	75.84	77.1	77.09	77.01	76.78	76.92
JCM2831	89.44	-	75.62	76.2	77.43	77.21	77.29	77.11	77.41
ORS2060	75.18	75.73	-	83.3	75.46	75.33	75.48	75.38	75.73
4-46	75.6	75.99	83.48	-	75.53	75.55	75.65	75.49	75.83
AM1	77.2	77.67	75.67	76	-	96.34	96.45	96.45	87.26
CM4	77.36	77.51	75.58	75.98	96.44	-	96.49	96.54	87.5
DM4	77.34	77.65	75.97	76.13	96.46	96.52	-	96.58	87.42
PA1	77.3	77.63	75.87	76.24	96.8	96.92	96.98	-	87.74
BJ001	77.32	77.68	76.06	76.36	87.61	87.75	87.76	87.62	-
Coverage
	CBMB20	JCM2831	ORS2060	4-46	AM1	CM4	DM4	PA1	BJ001
CBMB20	-	71.53	29.07	31.5	30.75	31.04	31.01	29.9	31.33
JCM2831	68.34	-	29.43	31.74	31.35	31.41	31.55	30.33	31.73
ORS2060	22.44	23.9	-	40.54	20.47	21.03	21.16	20.07	20.14
4-46	28.03	29.12	45.13	-	24	24.26	24.52	23.95	24.23
AM1	29.72	31.95	26	27.24	-	70.81	71.36	68.06	57.68
CM4	32.54	34.79	29.12	29.7	77.32	-	81.73	96.54	62.96
DM4	33.08	35.39	28.77	30.23	79.87	82.57	-	79.17	63.86
PA1	34.76	37.33	30.69	31.98	84.63	86.31	87.25	-	69.26
BJ001	34.55	37.09	29.68	31.19	66.16	66.06	65.7	64.54	-
