# Supplementary material for: Genome Information of Methylobacterium oryzae, a Plant-Probiotic Methylotroph in the Phyllosphere
Source: PLoS One. 2014 Sep 11;9(9):e106704. doi: 10.1371/journal.pone.0106704 (PMC4161386; doi:10.1371/journal.pone.0106704)
Supplement: Table S4 — Comparison of COG and subsystem assignments in Methylobacterium. (XLSX) [file pone.0106704.s008.xlsx]

## Sheet: Table S4
Table S4. Comparison of COG and subsystem assignments in Methylobacterium.
Number of COG assigned genes											Percentage of COG assigned genes
	CBMB20	JCM 2831	ORS2060	4-46	AM1	CM4	DM4	PA1	BJ001			CBMB20	JCM 2831	ORS2060	4-46	AM1	CM4	DM4	PA1	BJ001
R General functional prediction only	607	650	821	691	542	542	548	511	556		R General functional prediction only	12.3575	12.4259	12.5057	12.7273	13.4216	12.7256	12.3971	12.6517	13.0578
E Amino acid metabolis and transport	511	570	686	614	318	333	345	319	331		E Amino acid metabolis and transport	10.4031	10.8966	7.87312	7.94521	11.2146	11.3076	7.27356	7.77311	7.7736
S Function unknown	401	427	536	424	429	397	410	376	422		S Function unknown	8.16368	8.16288	9.35646	9.36488	8.76247	7.80847	9.81244	9.26704	9.91076
T Signal transduction	384	433	322	394	335	344	344	314	331		T Signal transduction	7.81759	8.27758	7.8503	7.82067	5.26402	7.25599	7.6624	8.02988	7.7736
C Energy production and conversion	313	361	402	381	297	279	312	267	275		C Energy production and conversion	6.37215	6.90117	7.12004	6.65006	6.57185	7.01657	6.79323	6.51261	6.45843
K Transcription	309	371	493	367	298	285	280	258	265		K Transcription	6.29072	7.09233	6.38978	6.4259	8.05951	6.75875	6.8161	6.65266	6.22358
P Inorganic ion transport and metabolism	315	358	359	334	302	291	288	246	286		P Inorganic ion transport and metabolism	6.41287	6.84382	6.57234	6.12702	5.86889	6.15101	6.90759	6.79272	6.71677
G Carbohydrate metabolism and transport	265	298	348	318	200	194	192	181	202		G Carbohydrate metabolism and transport	5.39495	5.69681	4.38156	4.50809	5.68906	5.85635	4.57457	4.52848	4.74401
M Cell wall/membrane/envelop biogenesis	301	298	349	288	255	256	238	255	255		M Cell wall/membrane/envelop biogenesis	6.12785	5.69681	5.43131	6.35118	5.70541	5.30387	5.83257	5.97572	5.98873
L Replication and repair	272	196	407	281	202	222	248	184	207		L Replication and repair	5.53746	3.74689	5.65952	4.58281	6.65359	5.17495	4.62031	5.18207	4.86144
I Lipid metabolism	215	205	272	221	165	158	175	161	150		I Lipid metabolism	4.37704	3.91894	3.99361	4.00996	4.44662	4.06998	3.77402	3.68814	3.52278
Q Secondary metabolites biosynthesis, transport and catabolism	147	148	235	199	134	135	134	139	122		Q Secondary metabolites biosynthesis, transport and catabolism	2.99267	2.82929	3.05796	3.46202	3.84175	3.66483	3.06496	3.15126	2.86519
J Tranlsation	188	196	189	190	181	190	185	191	183		J Tranlsation	3.82736	3.74689	4.22182	4.75716	3.08975	3.49908	4.13998	4.43511	4.29779
H Coenzyme metabolis	168	189	208	186	164	171	160	154	155		H Coenzyme metabolis	3.4202	3.61308	3.6513	3.83562	3.40036	3.42541	3.75114	3.9916	3.64021
O Post-translational modification, protein turnover, chaperone functions	159	159	170	158	197	164	200	161	181		O Post-translational modification, protein turnover, chaperone functions	3.23697	3.03957	4.56413	4.00996	2.77914	2.90976	4.50595	3.8282	4.25082
N Cell motility	121	127	58	125	109	103	95	94	100		N Cell motility	2.46336	2.42783	2.16796	2.34122	0.948177	2.30203	2.49314	2.4043	2.34852
U Intracellular trafficing and secretion	66	77	82	79	80	67	65	60	75		U Intracellular trafficing and secretion	1.34365	1.47199	1.48334	1.4944	1.34053	1.45488	1.82983	1.56396	1.76139
F Nucleotide metabolism and transport	70	68	68	73	71	67	66	64	73		F Nucleotide metabolism and transport	1.42508	1.29994	1.50616	1.59402	1.11166	1.34438	1.62397	1.56396	1.71442
V Defencse mechanism	68	59	69	66	52	50	54	47	48		V Defencse mechanism	1.38436	1.12789	1.23231	1.17061	1.128	1.21547	1.18939	1.16713	1.12729
D Cell cycle control and mitosis	28	36	38	36	36	33	37	30	38		D Cell cycle control and mitosis	0.570033	0.688205	0.844363	0.747198	0.62122	0.662983	0.823422	0.770308	0.892438
B Chromatin structure and dynamics	4	4	4	5	5	3	6	3	3		B Chromatin structure and dynamics	0.0814332	0.0764672	0.136924	0.0747198	0.0653915	0.092081	0.114364	0.070028	0.0704556
W Extracellular structure		1	1								W Extracellular structure	0	0.0191168	0	0	0.0163479	0	0	0	0
SUM	4912	5231	6117	5430	4372	4284	4382	4015	4258		SUM	100	100	100	100	100	100	100	100	100
Number of subsystem assigned genes											Percentage of subsystem assigned genes
	CBMB20	JCM2831	ORS2060	4-46	AM1	CM4	DM4	PA1	BJ001			CBMB20	JCM2831	ORS2060	4-46	AM1	CM4	DM4	PA1	BJ001
Carbohydrates	317	323	434	391	255	269	268	251	265		Carbohydrates	9.60315	9.04762	10.666	10.3057	8.3089	8.9191	8.69283	8.99319	9.02896
Amino acids and derivatives	279	320	391	328	224	237	246	222	222		Amino acids and derivatives	8.45198	8.96359	9.60924	8.64523	7.29879	7.85809	7.97924	7.95414	7.56388
Cofactors, vitamins, prosthetic groups, pigments	254	285	311	288	244	285	279	248	254		Cofactors, vitamins, prosthetic groups, pigments	7.69464	7.98319	7.64316	7.59093	7.95047	9.4496	9.04963	8.8857	8.65417
Clustering-based subsystems	237	272	314	277	269	246	238	239	250		Clustering-based subsystems	7.17964	7.61905	7.71688	7.301	8.76507	8.1565	7.71975	8.56324	8.51789
Membrane transport	205	216	361	277	155	149	161	127	135		Membrane transport	6.21024	6.05042	8.87196	7.301	5.05051	4.94032	5.22219	4.55034	4.59966
Motility and chemotaxis	212	238	116	218	177	174	162	167	169		Motility and chemotaxis	6.4223	6.66667	2.85082	5.74591	5.76735	5.76923	5.25462	5.98352	5.75809
Stress response	216	232	201	210	195	194	197	181	172		Stress response	6.54347	6.4986	4.93979	5.53506	6.35386	6.43236	6.38988	6.48513	5.86031
Respiration	149	181	209	191	144	137	156	134	144		Respiration	4.51378	5.07003	5.1364	5.03426	4.69208	4.54244	5.06001	4.80115	4.9063
Protein metabolism	179	174	171	175	188	169	179	169	166		Protein metabolism	5.4226	4.87395	4.20251	4.61255	6.12577	5.60345	5.80603	6.05518	5.65588
Cell wall and capsule	151	156	168	157	131	140	128	140	127		Cell wall and capsule	4.57437	4.36975	4.12878	4.13811	4.26849	4.64191	4.1518	5.01612	4.32709
Regulation and cell signaling	148	159	161	153	123	134	134	115	157		Regulation and cell signaling	4.48349	4.45378	3.95675	4.03268	4.00782	4.44297	4.34642	4.12039	5.34923
Fatty acids, lipids, and isoprenoids	113	121	128	143	101	94	108	95	93		Fatty acids, lipids, and isoprenoids	3.42321	3.38936	3.14574	3.76911	3.29097	3.11671	3.50308	3.4038	3.16865
DNA metabolism	101	103	142	111	127	93	112	95	101		DNA metabolism	3.05968	2.88515	3.4898	2.92567	4.13816	3.08355	3.63283	3.4038	3.44123
Nucleosides and nucleotides	98	100	102	111	96	95	94	84	92		Nucleosides and nucleotides	2.9688	2.80112	2.50676	2.92567	3.12805	3.14987	3.04898	3.00967	3.13458
Virulence, disease and defense	117	137	137	107	172	126	146	90	139		Virulence, disease and defense	3.54438	3.83754	3.36692	2.82024	5.60443	4.17772	4.73565	3.22465	4.73595
Sulfur metabolism	79	84	71	101	80	63	76	59	69		Sulfur metabolism	2.39321	2.35294	1.7449	2.6621	2.60671	2.08886	2.46513	2.11394	2.35094
Nitrogen metabolism	52	58	82	99	48	50	48	47	45		Nitrogen metabolism	1.57528	1.62465	2.01524	2.60938	1.56403	1.65782	1.55693	1.68398	1.53322
Metabolism of aromatic compounds	56	63	128	85	42	50	46	41	45		Metabolism of aromatic compounds	1.69646	1.76471	3.14574	2.24038	1.36852	1.65782	1.49205	1.46901	1.53322
RNA metabolism	79	81	108	84	74	74	76	70	66		RNA metabolism	2.39321	2.26891	2.65421	2.21402	2.41121	2.45358	2.46513	2.50806	2.24872
Miscellaneous	63	67	66	72	56	53	58	63	49		Miscellaneous	1.90851	1.87675	1.62202	1.89773	1.8247	1.75729	1.88128	2.25726	1.66951
Phosphorus metabolism	49	50	67	66	50	58	54	51	48		Phosphorus metabolism	1.4844	1.40056	1.6466	1.73959	1.6292	1.92308	1.75154	1.8273	1.63543
Phages, prophages, transposable elements, plasmids	17	41	108	39	18	31	26	15	32		Phages, prophages, transposable elements, plasmids	0.514995	1.14846	2.65421	1.02794	0.58651	1.02785	0.843334	0.537442	1.09029
Cell division and cell cycle	29	31	36	39	38	33	33	32	35		Cell division and cell cycle	0.878522	0.868347	0.884738	1.02794	1.23819	1.09416	1.07039	1.14654	1.1925
Iron acquisition and metabolism	59	34	31	32	24	30	25	23	28		Iron acquisition and metabolism	1.78734	0.952381	0.761858	0.843437	0.782014	0.994695	0.810898	0.824077	0.954003
Potassium metabolism	23	25	18	15	24	21	20	21	17		Potassium metabolism	0.696759	0.70028	0.442369	0.395361	0.782014	0.696286	0.648719	0.752418	0.579216
Photosynthesis	9	9	1	11	8	8	9	8	9		Photosynthesis	0.272645	0.252101	0.0245761	0.289931	0.260671	0.265252	0.291923	0.286636	0.306644
Dormancy and sporulation	8	9	5	11	5	2	3	2	4		Dormancy and sporulation	0.242351	0.252101	0.12288	0.289931	0.16292	0.066313	0.0973078	0.0716589	0.136286
Secondary metabolism	2	1	2	3	1	1	1	2	2		Secondary metabolism	0.0605877	0.0280112	0.0491521	0.0790722	0.0325839	0.0331565	0.0324359	0.0716589	0.0681431
SUM	3301	3570	4069	3794	3069	3016	3083	2791	2935		SUM	100	100	100	100	100	100	100	100	100
